# Supplementary material for: In Silico Predicting the Presence of the S100B Motif in Edible Plants and Detecting Its Immunoreactive Materials: Perspectives for Functional Foods, Dietary Supplements and Phytotherapies
Source: Int J Mol Sci. 2024 Sep 11;25(18):9813. doi: 10.3390/ijms25189813 (PMC11431829; doi:10.3390/ijms25189813)
Supplement: Supplementary file 1 [file ijms-25-09813-s001.zip]

Archive with 2 entries (2 files):
- ijms-3146001-Figure S1.pdf
- ijms-3146001-Table S1.pdf
